# Supplementary material for: Modified strip-tillage boosts maize grain yield and water use efficiency by enhancing fine root length in Northeast China’s black soil
Source: Front Plant Sci. 2026 Apr 23;17:1809158. doi: 10.3389/fpls.2026.1809158 (PMC13149157; doi:10.3389/fpls.2026.1809158)
Supplement: Supplementary file 2 [file Table1.xlsx]

## Sheet: Root Morphology Index
Root Morphology Index (RMI)
Bartlett's test: X2 = 282.52, p < 0.001					PC1 Loading Matrix
Principal component	Eigenvalue (λ)	Variance Explained (%)	Cumulative Variance Explained (%)		Indicator	PC1 loading
PC1	4.327	43.275	43.275		RLD	0.864
PC2	3.07	30.702	73.977		RD	0.806
PC3	1.562	15.617	89.594		RSA	0.864
PC4	0.582	5.817	95.411		RV	0.794
PC5	0.196	1.96	97.371		RMD	-0.918
PC6	0.115	1.148	98.519		SRL	-0.077
PC7	0.059	0.595	99.114		RT	0.485
PC8	0.043	0.431	99.546		RF	0.304
PC9	0.032	0.316	99.861		RC	0.383
PC10	0.014	0.139	100		RS	-0.482

## Sheet: Soil Moisture Content Index 
Soil Moisture Content Index (SMCI)
Bartlett's test: X2 = 227.64, p < 0.001					PC1 Loading Matrix
Principal component	Eigenvalue (λ)	Variance Explained (%)	Cumulative Variance Explained (%)		Indicator	PC1 loading
PC1	4.342	72.366	72.366		A1	0.645
PC2	1.48	24.667	97.033		A2	0.778
PC3	0.083	1.382	98.415		B1	0.778
PC4	0.047	0.789	99.203		B2	0.875
PC5	0.033	0.542	99.745		C1	0.986
PC6	0.015	0.255	100		C2	0.988
